# Supplementary material for: Multiple Sclerosis patients carry an increased burden of exceedingly rare genetic variants in the inflammasome regulatory genes
Source: Sci Rep. 2019 Jun 24;9:9171. doi: 10.1038/s41598-019-45598-x (PMC6591387; doi:10.1038/s41598-019-45598-x)
Supplement: Supplementary file 2 — Supplementary Table S1 [file 41598_2019_45598_MOESM2_ESM.xlsx]

## Sheet: Sheet1
ID	chr	pos	ref	alt	variant.qual	dbNSFP.rs_dbSNP141	dbNSFP.clinvar_rs	refGene.name	variant.ANN_name	variant.ANN_tpos	variant.ANN_ppos	variant.ANN_type	variant.ANN_impact	gnomAD.GnomAD_AF	gnomAD.GnomAD_AC	gnomAD.GnomAD_Hom	dbNSFP.CADD_phred	variant.MSFAM_het	variant.MSFAM_hom	variant.MSS_het	variant.MSS_hom	variant.CONTROL_het	variant.CONTROL_hom	variant.MSall_het	variant.MSall_hom	hethomMSFAM	hethomMSS	hethomCTRL	hethomMS	MS_enriched	pop_specific	NOTES
2_234181677_G_A	2	234181677	G	A	862.07	rs149927020		ATG16L1	NM_030803.6	c.773G>A	p.Arg258Gln	missense_variant	MODERATE	0.00104157	256	0	22.4	1	0	1	0	0	0	2	0	1	1	0	2	0	0
17_40966544_C_A	17	40966544	C	A	119.5	rs149225760		BECN1	NM_003766.3	c.978G>T	p.Gln326His	missense_variant&splice_region_variant	MODERATE	6.9081e-05	17	0	22.2	0	0	1	0	0	0	1	0	0	1	0	1	0	0
17_40970264_C_T	17	40970264	C	T	1610.21	rs138937709		BECN1	NM_003766.3	c.658G>A	p.Glu220Lys	missense_variant	MODERATE	0.00503401	1239	9	18.33	0	0	1	0	3	0	1	0	0	1	3	1	0	0
11_104912339_A_T	11	104912339	A	T	876.37	rs61754511		CARD16	NM_001017534.1	c.382T>A	p.Leu128Met	missense_variant	MODERATE	0.00213025	524	2	11.18	0	0	1	0	1	0	1	0	0	1	1	1	0	0
11_104971362_A_G	11	104971362	A	G	1835.69	rs115239439		CARD17	NM_001007232.1	c.152T>C	p.Met51Thr	missense_variant	MODERATE	0.00766617	1886	32	6.303	0	0	0	0	3	0	0	0	0	0	3	0	0	0
11_105009760_C_A	11	105009760	C	A	2168.52			CARD18	NM_021571.3	c.53G>T	p.Gly18Val	missense_variant	MODERATE	1.63449e-05	4	0	11.83	1	0	2	0	0	0	3	0	1	2	0	3	1	0
11_104901069_A_-	11	104901069	A	-	1038.62			CASP1	NM_001257118.2	c.615delT	p.Asn205fs	frameshift_variant	HIGH	4.10051e-06	1	0	NA	1	0	0	0	0	0	1	0	1	0	0	1	0	0
11_104900593_G_A	11	104900593	G	A	522.7	rs151040610		CASP1	NM_001257118.2	c.661C>T	p.Arg221Cys	missense_variant	MODERATE	0.000495822	122	0	20.3	0	0	0	0	1	0	0	0	0	0	1	0	0	0
11_104905076_G_T	11	104905076	G	T	201.21			CASP1	NM_001257118.2	c.133C>A	p.Arg45Ser	missense_variant	MODERATE	1e-06	0	0	0.058	1	0	0	0	0	0	1	0	1	0	0	1	0	0
11_104899901_T_C	11	104899901	T	C	3524.65	rs61751523		CASP1	NM_001257118.2	c.956A>G	p.Lys319Arg	missense_variant	MODERATE	0.0217689	5348	123	0.002	1	0	2	0	4	0	3	0	1	2	4	3	0	0
11_104903836_A_G	11	104903836	A	G	319.24			CASP1	NM_001257118.2	c.292T>C	p.Tyr98His	missense_variant	MODERATE	4.10044e-06	1	0	0.001	0	0	0	0	1	0	0	0	0	0	1	0	0	0
11_104901128_T_C	11	104901128	T	C	139.3	rs140337178		CASP1	NM_001257118.2	c.556A>G	p.Ile186Val	missense_variant	MODERATE	2.84726e-05	7	0	0.001	0	0	1	0	0	0	1	0	0	1	0	1	0	0
2_202131331_C_A	2	202131331	C	A	324.23			CASP8	NM_001080125.1	c.299C>A	p.Ala100Asp	missense_variant	MODERATE	1e-06	0	0	24.4	0	0	1	0	0	0	1	0	0	1	0	1	0	0
2_202149612_C_G	2	202149612	C	G	3446.33			CASP8	NM_001080125.1	c.1053C>G	p.Ile351Met	missense_variant	MODERATE	1e-06	0	0	6.09	1	0	0	0	0	0	1	0	1	0	0	1	0	0
2_202122956_T_C	2	202122956	T	C	13694.7	rs3769824		CASP8	NM_001080125.1	c.2T>C	p.Met1?	start_lost	HIGH	0.0491842	12094	483	5.601	5	0	4	0	13	0	9	0	5	4	13	9	0	0
2_202149905_C_T	2	202149905	C	T	1293.21	rs373673288		CASP8	NM_001080125.1	c.1346C>T	p.Thr449Met	missense_variant	MODERATE	6.09112e-05	15	0	4.003	0	0	0	0	1	0	0	0	0	0	1	0	0	0
2_202149628_A_G	2	202149628	A	G	1346.88	rs146286958		CASP8	NM_001080125.1	c.1069A>G	p.Ile357Val	missense_variant	MODERATE	0.000714692	176	0	0.54	0	0	1	0	1	0	1	0	0	1	1	1	0	0
2_202139619_G_C	2	202139619	G	C	331.23			CASP8	NM_001080125.1	c.780G>C	p.Glu260Asp	missense_variant	MODERATE	8.12585e-06	2	0	0.329	0	0	1	0	0	0	1	0	0	1	0	1	0	0
10_101959733_G_A	10	101959733	G	A	2465.89			CHUK	NM_001278.3	c.1724C>T	p.Pro575Leu	missense_variant	MODERATE	1.62569e-05	4	0	24.4	2	0	0	0	0	0	2	0	2	0	0	2	1	0
10_101981878_T_A	10	101981878	T	A	278.25	rs34427437		CHUK	NM_001278.3	c.376A>T	p.Ser126Cys	missense_variant	MODERATE	0.000924252	226	0	23.4	0	0	0	0	1	0	0	0	0	0	1	0	0	0
10_101969387_G_C	10	101969387	G	C	399.26			CHUK	NM_001278.3	c.1093C>G	p.Arg365Gly	missense_variant	MODERATE	1e-06	0	0	17.09	0	0	1	0	0	0	1	0	0	1	0	1	0	0
10_101980355_A_G	10	101980355	A	G	1368.36	rs2230803		CHUK	NM_001278.3	c.464T>C	p.Val155Ala	missense_variant	MODERATE	0.0118942	2927	86	13.55	0	0	2	0	1	0	2	0	0	2	1	2	0	0
9_32480268_G_A	9	32480268	G	A	1370.28	rs371404578		DDX58	NM_014314.3	c.1723C>T	p.Arg575*	stop_gained	HIGH	1.6271e-05	4	0	38	1	0	0	0	0	0	1	0	1	0	0	1	0	0
9_32481339_C_T	9	32481339	C	T	1506.08	rs61752945		DDX58	NM_014314.3	c.1637G>A	p.Arg546Gln	missense_variant&splice_region_variant	MODERATE	0.00872071	2106	22	25.9	1	0	1	0	2	0	2	0	1	1	2	2	0	0
9_32457245_G_A	9	32457245	G	A	438.12	rs138425677		DDX58	NM_014314.3	c.2653C>T	p.Pro885Ser	missense_variant	MODERATE	0.000410202	101	0	21.2	1	0	0	0	1	0	1	0	1	0	1	1	0	0
9_32500832_C_T	9	32500832	C	T	2842.79	rs72710678		DDX58	NM_014314.3	c.212G>A	p.Arg71His	missense_variant	MODERATE	0.00961374	2366	22	18.08	1	0	0	2	6	0	1	2	1	2	6	3	0	0
9_32526163_A_C	9	32526163	A	C	581.4			DDX58	NM_014314.3	c.2T>G	p.Met1?	start_lost	HIGH	1e-06	0	0	13.24	0	0	1	0	0	0	1	0	0	1	0	1	0	0
9_32492529_G_A	9	32492529	G	A	33.3	rs55789327		DDX58	NM_014314.3	c.431C>T	p.Ser144Phe	missense_variant	MODERATE	0.0158254	3895	110	0.987	0	0	0	0	1	0	0	0	0	0	1	0	0	0
9_32466325_C_T	9	32466325	C	T	194.23	rs368263807		DDX58	NM_014314.3	c.2300G>A	p.Arg767His	missense_variant	MODERATE	4.46969e-05	11	0	0.024	0	0	0	0	1	0	0	0	0	0	1	0	0	0
17_40257832_CTG_-	17	40257832	CTG	-	63.34			DHX58	NM_024119.2	c.1171_1173delCAG	p.Gln391del	inframe_deletion	MODERATE	4.11357e-06	1	0	NA	0	0	2	0	0	0	2	0	0	2	0	2	1	0
17_40257124_G_C	17	40257124	G	C	1521.29			DHX58	NM_024119.2	c.1313C>G	p.Thr438Arg	missense_variant	MODERATE	4.06583e-06	1	0	26.7	1	0	0	0	0	0	1	0	1	0	0	1	0	0
17_40261382_C_T	17	40261382	C	T	279.44	rs145447726		DHX58	NM_024119.2	c.584G>A	p.Trp195*	stop_gained	HIGH	0.000236443	58	0	21.7	0	0	0	0	2	0	0	0	0	0	2	0	0	0
17_40263400_C_T	17	40263400	C	T	19074.1	rs35118457		DHX58	NM_024119.2	c.284G>A	p.Arg95Gln	missense_variant	MODERATE	0.0436041	10724	264	17.74	11	0	6	0	12	2	17	0	11	6	14	17	0	0
17_40263478_C_T	17	40263478	C	T	44.27	rs143989971		DHX58	NM_024119.2	c.206G>A	p.Arg69His	missense_variant	MODERATE	7.31856e-05	18	0	16.62	0	0	1	0	0	0	1	0	0	1	0	1	0	0
17_40253855_C_T	17	40253855	C	T	709.22	rs117253612		DHX58	NM_024119.2	c.1961G>A	p.Arg654His	missense_variant	MODERATE	0.00397651	979	4	16.45	0	0	0	0	1	0	0	0	0	0	1	0	0	0
17_40255743_T_C	17	40255743	T	C	6674.52	rs112616358		DHX58	NM_024119.2	c.1637A>G	p.Gln546Arg	missense_variant	MODERATE	0.0163701	4022	50	14.23	6	0	3	0	8	0	9	0	6	3	8	9	0	0
17_40263458_T_C	17	40263458	T	C	9022.81	rs34891485		DHX58	NM_024119.2	c.226A>G	p.Thr76Ala	missense_variant	MODERATE	0.0365553	8994	216	10.1	2	0	7	0	3	0	9	0	2	7	3	9	0	0
5_172197790_C_T	5	172197790	C	T	17415.2	rs34013988		DUSP1	NM_004417.3	c.166G>A	p.Ala56Thr	missense_variant	MODERATE	0.0222764	2192	36	22.7	6	0	6	0	6	0	12	0	6	6	6	12	1	0
5_172197776_C_G	5	172197776	C	G	38.89	rs201026723		DUSP1	NM_004417.3	c.180G>C	p.Met60Ile	missense_variant	MODERATE	0.00335984	316	1	22.5	1	0	0	0	0	0	1	0	1	0	0	1	0	0
5_172196752_A_G	5	172196752	A	G	11541.5	rs34471628		DUSP1	NM_004417.3	c.559T>C	p.Tyr187His	missense_variant	MODERATE	0.0235591	5801	98	22	6	0	6	0	5	0	12	0	6	6	5	12	0	0
2_37336412_T_A	2	37336412	T	A	147.29			EIF2AK2	NM_001135651.2	c.1404A>T	p.Glu468Asp	missense_variant	MODERATE	1e-06	0	0	25.4	0	0	1	0	0	0	1	0	0	1	0	1	0	0
11_128628194_G_T	11	128628194	G	T	2377.02	rs201118331		FLI1	NM_002017.4	c.203G>T	p.Arg68Leu	missense_variant	MODERATE	0.000289995	71	0	19.98	0	0	1	0	1	0	1	0	0	1	1	1	0	0
11_128628132_G_C	11	128628132	G	C	1550.27			FLI1	NM_002017.4	c.141G>C	p.Lys47Asn	missense_variant	MODERATE	4.07894e-06	1	0	15.75	0	0	1	0	0	0	1	0	0	1	0	1	0	0
6_108882648_CGG_-	6	108882648	CGG	-	173.57			FOXO3	NM_001455.3	c.249_251delCGG	p.Gly84del	disruptive_inframe_deletion	MODERATE	0.000686861	79	0	NA	1	0	0	0	3	0	1	0	1	0	3	1	0	0
6_108985177_-_G	6	108985177	-	G	2263.46			FOXO3	NM_001455.3	c.1143dupG	p.Leu382fs	frameshift_variant	HIGH	1e-06	0	0	NA	3	0	12	0	8	0	15	0	3	12	8	15	0	1
6_108985580_C_T	6	108985580	C	T	2770.24	rs368031979		FOXO3	NM_001455.3	c.1544C>T	p.Pro515Leu	missense_variant	MODERATE	8.94658e-05	22	0	23.7	0	0	1	0	0	0	1	0	0	1	0	1	0	0
6_108985199_A_G	6	108985199	A	G	1050.24			FOXO3	NM_001455.3	c.1163A>G	p.Asp388Gly	missense_variant	MODERATE	4.06319e-06	1	0	23.3	1	0	0	0	0	0	1	0	1	0	0	1	0	0
6_108882721_G_C	6	108882721	G	C	850.33			FOXO3	NM_001455.3	c.310G>C	p.Gly104Arg	missense_variant	MODERATE	4.86879e-05	2	0	22.2	0	0	1	0	0	0	1	0	0	1	0	1	0	0
6_108985057_G_A	6	108985057	G	A	1470.04	rs145259784		FOXO3	NM_001455.3	c.1021G>A	p.Ala341Thr	missense_variant	MODERATE	0.00505219	1243	12	9.157	0	0	0	0	1	0	0	0	0	0	1	0	0	0
6_108984949_G_C	6	108984949	G	C	293.33			FOXO3	NM_001455.3	c.913G>C	p.Ala305Pro	missense_variant	MODERATE	2.87253e-05	7	0	8.814	0	0	0	0	1	0	0	0	0	0	1	0	0	0
X_48681187_G_A	X	48681187	G	A	20975.3	rs61735967		HDAC6	NM_006044.2	c.2495G>A	p.Arg832His	missense_variant	MODERATE	0.0237887	4046	39	23.9	1	8	2	6	3	4	3	14	9	8	7	17	1	0
X_48681075_A_G	X	48681075	A	G	98.5			HDAC6	NM_006044.2	c.2383A>G	p.Thr795Ala	missense_variant	MODERATE	1e-06	0	0	25.5	0	0	0	0	1	0	0	0	0	0	1	0	0	0
X_48682140_G_A	X	48682140	G	A	209.23	rs41312114		HDAC6	NM_006044.2	c.3248G>A	p.Gly1083Asp	missense_variant	MODERATE	0.00171837	301	0	25.4	0	0	0	0	1	0	0	0	0	0	1	0	0	0
X_48681793_C_T	X	48681793	C	T	337.52	rs375164434		HDAC6	NM_006044.2	c.2984C>T	p.Ser995Leu	missense_variant	MODERATE	4.75964e-05	8	0	22.2	1	0	0	0	0	0	1	0	1	0	0	1	0	0
X_48681883_C_T	X	48681883	C	T	4112.95	rs138084502		HDAC6	NM_006044.2	c.3074C>T	p.Ser1025Leu	missense_variant	MODERATE	0.00186084	326	1	12.04	1	0	1	0	0	0	2	0	1	1	0	2	0	0
X_48682158_C_T	X	48682158	C	T	966.24			HDAC6	NM_006044.2	c.3266C>T	p.Ser1089Leu	missense_variant	MODERATE	1e-06	0	0	3.404	1	0	0	0	0	0	1	0	1	0	0	1	0	0
14_102551315_TTT_-	14	102551315	TTT	-	1033.21			HSP90AA1	NM_001017963.2	c.1048_1050delAAA	p.Lys350del	inframe_deletion	MODERATE	8.23445e-06	2	0	NA	1	0	0	0	0	0	1	0	1	0	0	1	0	0
14_102605705_G_A	14	102605705	G	A	931.54	rs201793224		HSP90AA1	NM_001017963.2	c.37C>T	p.Pro13Ser	missense_variant	MODERATE	0.00203274	444	1	7.558	0	0	1	0	0	0	1	0	0	1	0	1	0	0
6_44221316_G_A	6	44221316	G	A	116.36	rs76772157		HSP90AB1	NM_001271969.1	c.2156G>A	p.Arg719His	missense_variant	MODERATE	0.00935836	1990	0	22.4	1	0	0	0	1	0	1	0	1	0	1	1	0	0
6_44220815_T_G	6	44220815	T	G	198.27			HSP90AB1	NM_001271969.1	c.1765T>G	p.Cys589Gly	missense_variant	MODERATE	4.07574e-06	1	0	22.3	1	0	0	0	0	0	1	0	1	0	0	1	0	0
2_163134090_C_A	2	163134090	C	A	6648.11	rs35744605		IFIH1	NM_022168.3	c.1879G>T	p.Glu627*	stop_gained	HIGH	0.00319881	786	1	38	4	0	3	0	1	0	7	0	4	3	1	7	1	0
2_163134114_T_C	2	163134114	T	C	629.13	rs375482697		IFIH1	NM_022168.3	c.1855A>G	p.Met619Val	missense_variant	MODERATE	8.1355e-06	2	0	24.4	2	0	0	0	0	0	2	0	2	0	0	2	1	0
2_163134116_C_T	2	163134116	C	T	1105.02	rs200017837		IFIH1	NM_022168.3	c.1853G>A	p.Arg618Gln	missense_variant	MODERATE	7.72942e-05	19	0	34	0	0	1	0	1	0	1	0	0	1	1	1	0	0
2_163124596_C_T	2	163124596	C	T	1463.49	rs35732034		IFIH1	NM_022168.3	c.2807+1G>A		splice_donor_variant&intron_variant	HIGH	0.00664287	1541	7	28.5	0	0	2	0	2	0	2	0	0	2	2	2	0	0
2_163136505_C_G	2	163136505	C	G	1514.34	rs35337543		IFIH1	NM_022168.3	c.1641+1G>C		splice_donor_variant&intron_variant	HIGH	0.00679197	1663	8	27.6	1	0	1	0	1	0	2	0	1	1	1	2	0	0
2_163136564_A_C	2	163136564	A	C	527.27	rs142348767		IFIH1	NM_022168.3	c.1583T>G	p.Leu528Arg	missense_variant	MODERATE	0.000464946	114	0	27.5	0	0	1	0	0	0	1	0	0	1	0	1	0	0
2_163124637_T_C	2	163124637	T	C	3119.46	rs35667974		IFIH1	NM_022168.3	c.2767A>G	p.Ile923Val	missense_variant	MODERATE	0.0114253	2769	38	23.5	2	0	4	0	0	0	6	0	2	4	0	6	0	0
2_163144694_T_C	2	163144694	T	C	1161.08	rs72650664		IFIH1	NM_022168.3	c.1046A>G	p.Lys349Arg	missense_variant	MODERATE	0.00322082	791	8	21.8	1	0	1	0	0	0	2	0	1	1	0	2	0	0
2_163167370_T_C	2	163167370	T	C	462.23	rs374205118		IFIH1	NM_022168.3	c.527A>G	p.Asn176Ser	missense_variant	MODERATE	7.32225e-05	18	0	16.48	0	0	1	0	0	0	1	0	0	1	0	1	0	0
2_163174589_G_A	2	163174589	G	A	2236.34	rs147278787		IFIH1	NM_022168.3	c.229C>T	p.Arg77Trp	missense_variant	MODERATE	0.000714738	176	0	13.04	0	0	1	0	2	0	1	0	0	1	2	1	0	0
2_163124024_G_C	2	163124024	G	C	588.89	rs144455277		IFIH1	NM_022168.3	c.2863C>G	p.Gln955Glu	missense_variant	MODERATE	0.000983108	242	1	6.214	0	0	0	0	1	0	0	0	0	0	1	0	0	0
1_206650040_G_A	1	206650040	G	A	745.91	rs145501152		IKBKE	NM_014002.3	c.560G>A	p.Arg187Gln	missense_variant	MODERATE	0.00132594	326	0	25.6	0	0	1	0	1	0	1	0	0	1	1	1	0	0
1_206652404_G_A	1	206652404	G	A	5270.74	rs17021877		IKBKE	NM_014002.3	c.1111G>A	p.Ala371Thr	missense_variant	MODERATE	0.0209734	5155	110	18	1	0	1	0	1	0	2	0	1	1	1	2	0	0
1_206653807_C_T	1	206653807	C	T	578.37			IKBKE	NM_014002.3	c.1358C>T	p.Thr453Ile	missense_variant	MODERATE	1e-06	0	0	13.08	0	0	0	0	1	0	0	0	0	0	1	0	0	0
5_132015548_G_A	5	132015548	G	A	627.26	rs79908535		IL4	NM_000589.3	c.326G>A	p.Arg109Gln	missense_variant	MODERATE	7.75859e-05	19	0	14.77	0	0	2	0	0	0	2	0	0	2	0	2	1	0
19_50162898_C_T	19	50162898	C	T	72.41			IRF3	NM_001197122.1	c.1307G>A	p.Arg436His	missense_variant	MODERATE	0.000620562	147	0	NA	0	0	1	0	0	0	1	0	0	1	0	1	0	0
19_50162953_C_T	19	50162953	C	T	368.02			IRF3	NM_001197122.1	c.1252G>A	p.Ala418Thr	missense_variant	MODERATE	0.00084134	207	1	NA	0	0	0	0	2	0	0	0	0	0	2	0	0	0
19_50165280_T_C	19	50165280	T	C	190.28			IRF3	NM_001197122.1	c.907A>G	p.Ser303Gly	missense_variant	MODERATE	5.28447e-05	13	0	12.97	0	0	0	0	1	0	0	0	0	0	1	0	0	0
19_50165358_C_T	19	50165358	C	T	131.36	rs143769046		IRF3	NM_001197122.1	c.829G>A	p.Ala277Thr	missense_variant	MODERATE	0.00395823	972	4	7.615	0	0	1	0	0	0	1	0	0	1	0	1	0	0
11_614246_-_C	11	614246	-	C	163.26			IRF7	NM_004031.2	c.646dupG	p.Ala216fs	frameshift_variant	HIGH	5.74185e-05	14	0	NA	0	0	1	0	0	0	1	0	0	1	0	1	0	0
11_613205_C_T	11	613205	C	T	3328.75			IRF7	NM_004031.2	c.1276+1G>A		splice_donor_variant&intron_variant	HIGH	1e-06	0	0	15.46	0	0	1	0	0	0	1	0	0	1	0	1	0	0
11_613227_C_A	11	613227	C	A	2587.72			IRF7	NM_004031.2	c.1255G>T	p.Asp419Tyr	missense_variant	MODERATE	1e-06	0	0	14.9	1	0	0	0	1	0	1	0	1	0	1	1	0	0
11_614964_C_T	11	614964	C	T	2462.83			IRF7	NM_004031.2	c.266G>A	p.Gly89Glu	missense_variant	MODERATE	1.12826e-05	2	0	9.942	0	0	1	0	0	0	1	0	0	1	0	1	0	0
11_614269_T_A	11	614269	T	A	269.32	rs139709725		IRF7	NM_004031.2	c.623A>T	p.His208Leu	missense_variant	MODERATE	0.000176816	43	0	8.856	1	0	0	0	0	0	1	0	1	0	0	1	0	0
11_614243_C_T	11	614243	C	T	1934.23	rs41313489		IRF7	NM_004031.2	c.649G>A	p.Asp217Asn	missense_variant	MODERATE	0.0024574	600	0	6.166	0	0	0	0	1	0	0	0	0	0	1	0	0	0
2_238671578_T_C	2	238671578	T	C	1844.94	rs141295250		LRRFIP1	NM_001137552.1	c.1222T>C	p.Ser408Pro	missense_variant	MODERATE	2.43696e-05	6	0	2.929	2	0	0	0	0	0	2	0	2	0	0	2	1	0
2_238678616_G_A	2	238678616	G	A	971.18	rs147429046		LRRFIP1	NM_001137550.1	c.1490G>A	p.Arg497Gln	missense_variant	MODERATE	0.00151479	351	2	35	0	0	1	0	2	0	1	0	0	1	2	1	0	0
2_238628209_C_T	2	238628209	C	T	796.26	rs201221434		LRRFIP1	NM_001137552.1	c.197C>T	p.Ser66Leu	missense_variant&splice_region_variant	MODERATE	6.10446e-05	15	0	25.1	1	0	0	0	0	0	1	0	1	0	0	1	0	0
2_238632212_G_A	2	238632212	G	A	650.27			LRRFIP1	NM_001137550.1	c.367G>A	p.Gly123Arg	missense_variant	MODERATE	1e-06	0	0	19.15	1	0	0	0	0	0	1	0	1	0	0	1	0	0
2_238672557_C_T	2	238672557	C	T	1576.93	rs142698219		LRRFIP1	NM_001137552.1	c.2201C>T	p.Pro734Leu	missense_variant	MODERATE	0.000637765	157	0	16.03	0	0	0	0	2	0	0	0	0	0	2	0	0	0
2_238672290_C_T	2	238672290	C	T	1698.41	rs3739040		LRRFIP1	NM_001137552.1	c.1934C>T	p.Pro645Leu	missense_variant	MODERATE	0.0319075	7846	774	14.96	3	0	0	0	0	0	3	0	3	0	0	3	0	0
2_238642460_G_T	2	238642460	G	T	6828.43	rs201910589		LRRFIP1	NM_001137550.1	c.488G>T	p.Arg163Leu	missense_variant&splice_region_variant	MODERATE	0.00633571	1556	13	13.57	1	0	4	0	3	0	5	0	1	4	3	5	0	0
2_238672691_A_G	2	238672691	A	G	1617.3	rs3739039		LRRFIP1	NM_001137552.1	c.2335A>G	p.Arg779Gly	missense_variant	MODERATE	0.0201358	4957	248	8.157	3	0	0	0	0	0	3	0	3	0	0	3	0	0
2_238671536_A_G	2	238671536	A	G	1802.91	rs61744755		LRRFIP1	NM_001137552.1	c.1180A>G	p.Met394Val	missense_variant	MODERATE	0.00930875	2292	124	0.375	2	0	0	0	0	0	2	0	2	0	0	2	0	0
2_238668783_A_G	2	238668783	A	G	17617.7	rs3213869		LRRFIP1	NM_001137552.1	c.824A>G	p.Gln275Arg	missense_variant	MODERATE	0.0388662	9567	229	0.002	6	0	10	0	14	2	16	0	6	10	16	16	0	0
3_37144479_C_T	3	37144479	C	T	666.41	rs372089261		LRRFIP2	NM_006309.3	c.809G>A	p.Arg270His	missense_variant	MODERATE	2.32175e-05	4	0	35	1	0	0	0	0	0	1	0	1	0	0	1	0	0
3_37096000_G_A	3	37096000	G	A	609.32	rs149817415		LRRFIP2	NM_006309.3	c.1957C>T	p.Arg653Trp	missense_variant	MODERATE	0.000648233	159	1	22.1	0	0	1	0	0	0	1	0	0	1	0	1	0	0
3_37151157_T_C	3	37151157	T	C	7875.32	rs36068826		LRRFIP2	NM_006309.3	c.551A>G	p.Tyr184Cys	missense_variant	MODERATE	0.0225494	5537	86	21.4	3	0	7	0	11	0	10	0	3	7	11	10	0	0
3_37138117_T_C	3	37138117	T	C	804.49	rs377598500		LRRFIP2	NM_006309.3	c.908A>G	p.Asn303Ser	missense_variant	MODERATE	5.16992e-05	12	0	21.3	1	0	0	0	0	0	1	0	1	0	0	1	0	0
16_87432453_G_C	16	87432453	G	C	3569.14	rs113610787		MAP1LC3B	NM_022818.4	c.73G>C	p.Glu25Gln	missense_variant	MODERATE	0.00609513	1501	8	18.45	2	0	0	0	1	0	2	0	2	0	1	2	0	0
16_87436663_A_G	16	87436663	A	G	283.08	rs200708875		MAP1LC3B	NM_022818.4	c.338A>G	p.Tyr113Cys	missense_variant	MODERATE	0.0011399	248	0	18.15	2	0	0	0	0	0	2	0	2	0	0	2	0	0
2_160602359_A_G	2	160602359	A	G	244.27	rs140626972		MARCH7	NM_001282805.1	c.425A>G	p.Glu142Gly	missense_variant	MODERATE	0.000113878	28	0	28	0	0	0	0	1	0	0	0	0	0	1	0	0	0
2_160604379_C_T	2	160604379	C	T	1591.39	rs16844275		MARCH7	NM_001282805.1	c.578C>T	p.Thr193Ile	missense_variant	MODERATE	0.0353275	8689	221	27	5	0	1	0	1	0	6	0	5	1	1	6	0	0
2_160604514_C_T	2	160604514	C	T	3300.26	rs76774368		MARCH7	NM_001282805.1	c.713C>T	p.Thr238Met	missense_variant	MODERATE	0.031743	7811	172	21.5	1	0	2	0	5	0	3	0	1	2	5	3	0	0
2_160604541_G_A	2	160604541	G	A	2609.36	rs148440689		MARCH7	NM_001282805.1	c.740G>A	p.Ser247Asn	missense_variant	MODERATE	0.0193356	4758	84	15.62	1	0	2	0	3	0	3	0	1	2	3	3	0	0
2_160604768_G_A	2	160604768	G	A	2072.28	rs141659304		MARCH7	NM_001282805.1	c.967G>A	p.Ala323Thr	missense_variant	MODERATE	0.0245757	5980	104	6.586	5	0	1	0	1	0	6	0	5	1	1	6	0	0
2_160604568_A_G	2	160604568	A	G	1913.88	rs75755472		MARCH7	NM_001282805.1	c.767A>G	p.Asn256Ser	missense_variant	MODERATE	0.00590372	1453	10	6.164	0	0	4	0	1	0	4	0	0	4	1	4	0	0
2_160604372_A_G	2	160604372	A	G	4337.89	rs149252951		MARCH7	NM_001282805.1	c.571A>G	p.Met191Val	missense_variant	MODERATE	0.0131954	3220	25	0.001	5	0	6	0	5	0	11	0	5	6	5	11	0	0
20_3845089_AG_-	20	3845089	AG	-	2373.35			MAVS	NM_020746.4	c.812_813delAG	p.Gln271fs	frameshift_variant	HIGH	4.8771e-05	12	0	NA	0	0	1	0	0	0	1	0	0	1	0	1	0	0
20_3844992_C_T	20	3844992	C	T	1097.91	rs144682531		MAVS	NM_020746.4	c.715C>T	p.Arg239Cys	missense_variant	MODERATE	0.000125931	31	0	29.3	0	0	0	0	2	0	0	0	0	0	2	0	0	0
20_3838357_C_T	20	3838357	C	T	1356.38	rs78448735		MAVS	NM_020746.4	c.193C>T	p.Arg65Trp	missense_variant	MODERATE	0.000194997	48	0	28.1	0	0	0	0	2	0	0	0	0	0	2	0	0	0
20_3838399_T_A	20	3838399	T	A	376.22	rs11908032		MAVS	NM_020746.4	c.235T>A	p.Cys79Ser	missense_variant	MODERATE	0.00929107	2288	130	22.7	0	0	0	0	1	0	0	0	0	0	1	0	0	0
20_3838400_G_T	20	3838400	G	T	376.22	rs11905552		MAVS	NM_020746.4	c.236G>T	p.Cys79Phe	missense_variant	MODERATE	0.00929122	2288	130	22.4	0	0	0	0	1	0	0	0	0	0	1	0	0	0
20_3841990_C_T	20	3841990	C	T	1992.43	rs200118692		MAVS	NM_020746.4	c.304C>T	p.Arg102Cys	missense_variant	MODERATE	4.50447e-05	11	0	15.32	0	0	0	0	1	0	0	0	0	0	1	0	0	0
20_3845112_G_A	20	3845112	G	A	1277.32			MAVS	NM_020746.4	c.835G>A	p.Glu279Lys	missense_variant	MODERATE	4.06577e-06	1	0	2.213	0	0	0	0	1	0	0	0	0	0	1	0	0	0
20_3842923_C_T	20	3842923	C	T	173.48	rs141567699		MAVS	NM_020746.4	c.488C>T	p.Thr163Met	missense_variant	MODERATE	0.000130409	32	0	0.008	0	0	0	0	1	0	0	0	0	0	1	0	0	0
20_3845351_G_C	20	3845351	G	C	3581.32	rs202136760		MAVS	NM_020746.4	c.1074G>C	p.Met358Ile	missense_variant	MODERATE	0.000284259	70	0	0.002	0	0	0	0	3	0	0	0	0	0	3	0	0	0
20_3845259_A_G	20	3845259	A	G	1692.22	rs370132622		MAVS	NM_020746.4	c.982A>G	p.Thr328Ala	missense_variant	MODERATE	2.84264e-05	7	0	0.001	0	0	0	0	1	0	0	0	0	0	1	0	0	0
6_74161604_C_T	6	74161604	C	T	14939	rs141133909		CGAS	NM_138441.2	c.301G>A	p.Gly101Arg	missense_variant	MODERATE	0.0151783	2080	25	8.006	6	0	5	0	5	0	11	0	6	5	5	11	1	0
6_74155412_A_G	6	74155412	A	G	1275.6	rs145259959		CGAS	NM_138441.2	c.716T>C	p.Leu239Pro	missense_variant	MODERATE	0.00138222	338	1	23.8	1	0	0	0	2	0	1	0	1	0	2	1	0	0
6_74150031_G_A	6	74150031	G	A	897.27			CGAS	NM_138441.2	c.1015C>T	p.Arg339Cys	missense_variant	MODERATE	7.31036e-05	18	0	15.45	0	0	1	0	0	0	1	0	0	1	0	1	0	0
6_74135209_T_C	6	74135209	T	C	268.25	rs148298509		CGAS	NM_138441.2	c.1310A>G	p.His437Arg	missense_variant	MODERATE	0.000174992	43	0	14.93	0	0	0	0	1	0	0	0	0	0	1	0	0	0
6_74161406_C_G	6	74161406	C	G	3866.07	rs150220319		CGAS	NM_138441.2	c.499G>C	p.Ala167Pro	missense_variant	MODERATE	0.000684275	167	0	8.387	1	0	0	0	1	0	1	0	1	0	1	1	0	0
6_74161405_G_A	6	74161405	G	A	3866.07	rs141016543		CGAS	NM_138441.2	c.500C>T	p.Ala167Val	missense_variant	MODERATE	0.000683642	167	0	8.377	1	0	0	0	1	0	1	0	1	0	1	1	0	0
6_74161855_G_C	6	74161855	G	C	3354.32	rs147035222		CGAS	NM_138441.2	c.50C>G	p.Ala17Gly	missense_variant	MODERATE	0.00387386	868	2	6.214	1	0	2	0	0	0	3	0	1	2	0	3	0	0
16_3304478_-_C	16	3304478	-	C	373.4			MEFV	NM_000243.2	c.590dupG	p.Gln198fs	frameshift_variant	HIGH	1e-06	0	0	NA	0	0	1	0	0	0	1	0	0	1	0	1	0	0
16_3306514_T_G	16	3306514	T	G	2051.89			MEFV	NM_000243.2	c.74A>C	p.Lys25Thr	missense_variant	MODERATE	8.12117e-06	2	0	17.89	0	0	1	0	1	0	1	0	0	1	1	1	0	0
16_3299586_G_A	16	3299586	G	A	9161.59	rs11466023;rs386441650		MEFV	NM_000243.2	c.1105C>T	p.Pro369Ser	missense_variant	MODERATE	0.0145169	3567	77	14.12	2	0	0	0	5	0	2	0	2	0	5	2	0	0
16_3299468_C_T	16	3299468	C	T	5924.59	rs11466024		MEFV	NM_000243.2	c.1223G>A	p.Arg408Gln	missense_variant	MODERATE	0.0132185	3247	46	2.873	3	0	0	0	5	0	3	0	3	0	5	3	0	0
16_3293403_T_C	16	3293403	T	C	29498.8		rs104895094	MEFV	NM_000243.2	c.2084A>G	p.Lys695Arg	missense_variant	MODERATE	0.00531535	1309	8	0.606	5	0	7	0	8	0	12	0	5	7	8	12	0	1
16_3293880_A_G	16	3293880	A	G	3510.04	rs11466045;rs386518334		MEFV	NM_000243.2	c.1772T>C	p.Ile591Thr	missense_variant	MODERATE	0.0106333	2615	20	0.002	1	0	3	0	1	0	4	0	1	3	1	4	0	0
16_3304202_G_A	16	3304202	G	A	1198.91	rs104895132		MEFV	NM_000243.2	c.866C>T	p.Ala289Val	missense_variant	MODERATE	0.000113783	28	0	0.002	0	0	0	0	2	0	0	0	0	0	2	0	0	0
16_3293257_C_A	16	3293257	C	A	1302.21	rs61732874		MEFV	NM_000243.2	c.2230G>T	p.Ala744Ser	missense_variant	MODERATE	0.0018398	453	2	0.001	0	0	0	0	1	0	0	0	0	0	1	0	0	0
16_3293310_A_G	16	3293310	A	G	7296.01		rs28940579	MEFV	NM_000243.2	c.2177T>C	p.Val726Ala	missense_variant	MODERATE	0.00217248	535	10	0.001	0	0	2	0	2	0	2	0	0	2	2	2	0	0
3_38180306_G_A	3	38180306	G	A	185.21			MYD88	NM_001172567.1	c.154G>A	p.Val52Met	missense_variant	MODERATE	2.84713e-05	7	0	21.4	0	0	1	0	0	0	1	0	0	1	0	1	0	0
17_5462284_C_T	17	5462284	C	T	5479	rs115799546		NLRP1	NM_033004.3	c.1732G>A	p.Gly578Ser	missense_variant	MODERATE	0.000308627	76	1	22.6	0	2	0	0	0	0	0	2	2	0	0	2	0	0	The variant was found in the proband with MS and malignant melanoma which has already been described (Maver et al. DOI:10.1038/s41598-017-03536-9) and was also present in his sibling with the same diagnosis (not included in this study)
17_5424908_C_T	17	5424908	C	T	1123.42	rs199948263		NLRP1	NM_033004.3	c.3719G>A	p.Arg1240His	missense_variant	MODERATE	4.4698e-05	11	0	0.108	3	0	0	0	0	0	3	0	3	0	0	3	1	0
17_5445285_T_-	17	5445285	T	-	189.22			NLRP1	NM_033004.3	c.2591delA	p.Asn864fs	frameshift_variant	HIGH	1e-06	0	0	NA	1	0	0	0	0	0	1	0	1	0	0	1	0	0
17_5462417_C_A	17	5462417	C	A	1000.92	rs112191372		NLRP1	NM_033004.3	c.1599G>T	p.Gln533His	missense_variant	MODERATE	0.00412189	1015	8	24.7	0	0	1	0	1	0	1	0	0	1	1	1	0	0
17_5442790_C_T	17	5442790	C	T	2580.21	rs61754791		NLRP1	NM_033004.3	c.2815G>A	p.Val939Met	missense_variant	MODERATE	0.0141443	3477	36	22.8	0	0	3	0	1	0	3	0	0	3	1	3	0	0
17_5462115_G_T	17	5462115	G	T	772.24	rs200548358		NLRP1	NM_033004.3	c.1901C>A	p.Ser634Tyr	missense_variant	MODERATE	2.43675e-05	6	0	12.56	0	0	0	0	1	0	0	0	0	0	1	0	0	0
17_5462007_G_A	17	5462007	G	A	45.25	rs61753139		NLRP1	NM_033004.3	c.2009C>T	p.Thr670Ile	missense_variant	MODERATE	0.000462918	114	1	10.86	1	0	0	0	0	0	1	0	1	0	0	1	0	0	The variant is "MS enriched" when considered togeteher with the dataset of Bernales et al. (see main text)
17_5405144_C_T	17	5405144	C	T	1553.25	rs199661912		NLRP1	NM_001033053.2	c.4118G>A	p.Arg1373Lys	missense_variant	MODERATE	4.46719e-05	11	1	7.402	1	0	0	0	0	0	1	0	1	0	0	1	0	0
17_5486095_C_T	17	5486095	C	T	379.16	rs200012608		NLRP1	NM_033004.3	c.343G>A	p.Ala115Thr	missense_variant	MODERATE	2.03457e-05	5	0	6.812	1	0	0	0	0	0	1	0	1	0	0	1	0	0
17_5486122_C_T	17	5486122	C	T	158.33	rs72827640		NLRP1	NM_033004.3	c.316G>A	p.Gly106Arg	missense_variant	MODERATE	0.00294919	723	1	6.739	0	0	2	0	0	0	2	0	0	2	0	2	0	0
17_5421150_C_T	17	5421150	C	T	596.26	rs144711602		NLRP1	NM_033004.3	c.3973G>A	p.Val1325Ile	missense_variant	MODERATE	0.000680445	166	1	5.713	0	0	1	0	0	0	1	0	0	1	0	1	0	0
17_5445271_C_T	17	5445271	C	T	1110.25	rs146505967		NLRP1	NM_033004.3	c.2605G>A	p.Glu869Lys	missense_variant	MODERATE	0.00139414	343	0	3.287	1	0	0	0	0	0	1	0	1	0	0	1	0	0
17_5418093_A_G	17	5418093	A	G	176.33	rs201882873		NLRP1	NM_033004.3	c.4403T>C	p.Leu1468Pro	missense_variant	MODERATE	0.00365839	875	0	2.403	1	0	0	0	0	0	1	0	1	0	0	1	0	0
17_5461960_T_C	17	5461960	T	C	148.23	rs61753138		NLRP1	NM_033004.3	c.2056A>G	p.Met686Val	missense_variant	MODERATE	0.000463001	114	1	0.247	1	0	0	0	0	0	1	0	1	0	0	1	0	0
17_5463093_C_T	17	5463093	C	T	5876.73	rs140628502		NLRP1	NM_033004.3	c.923G>A	p.Arg308Gln	missense_variant	MODERATE	0.00124255	306	2	0.003	1	0	2	0	2	0	3	0	1	2	2	3	0	0
17_5462080_G_A	17	5462080	G	A	945.37	rs199953162		NLRP1	NM_033004.3	c.1936C>T	p.His646Tyr	missense_variant	MODERATE	1e-06	0	0	0.002	0	0	1	0	0	0	1	0	0	1	0	1	0	0
17_5463194_A_C	17	5463194	A	C	38.22	rs148499417		NLRP1	NM_033004.3	c.822T>G	p.Phe274Leu	missense_variant	MODERATE	0.000580687	143	1	0.002	1	0	0	0	0	0	1	0	1	0	0	1	0	0	The variant is "MS enriched" when considered togeteher with the dataset of Bernales et al. (see main text)
17_5424936_C_T	17	5424936	C	T	402.95	rs114529583		NLRP1	NM_033004.3	c.3691G>A	p.Val1231Ile	missense_variant	MODERATE	0.00422465	1040	8	0.002	0	0	0	0	2	0	0	0	0	0	2	0	0	0
1_247607973_C_T	1	247607973	C	T	414.22	rs139814109		NLRP3	NM_001079821.2	c.2861C>T	p.Thr954Met	missense_variant	MODERATE	0.00125077	308	1	31	0	0	0	0	1	0	0	0	0	0	1	0	0	0
1_247588351_C_A	1	247588351	C	A	1001.22			NLRP3	NM_001079821.2	c.1606C>A	p.Leu536Met	missense_variant	MODERATE	1e-06	0	0	24	0	0	1	0	0	0	1	0	0	1	0	1	0	0
1_247607321_C_T	1	247607321	C	T	764.21	rs200590698		NLRP3	NM_001079821.2	c.2717C>T	p.Ser906Leu	missense_variant	MODERATE	1.21842e-05	3	0	22.3	0	0	1	0	0	0	1	0	0	1	0	1	0	0
1_247588858_C_A	1	247588858	C	A	17542.8	rs35829419		NLRP3	NM_001079821.2	c.2113C>A	p.Gln705Lys	missense_variant	MODERATE	0.0393904	9617	242	0.032	6	0	5	0	19	0	11	0	6	5	19	11	0	0
1_247587343_G_A	1	247587343	G	A	12456.3	rs121908147	rs121908147	NLRP3	NM_001079821.2	c.598G>A	p.Val200Met	missense_variant	MODERATE	0.00849187	2089	17	0.002	2	0	2	0	5	0	4	0	2	2	5	4	0	0
16_50763779_-_C	16	50763779	-	C	9886.86			NOD2	NM_022162.2	c.3019dupC	p.Leu1007fs	frameshift_variant	HIGH	0.0151495	3729	109	NA	1	0	4	0	9	0	5	0	1	4	9	5	0	0
16_50756540_G_T	16	50756540	G	T	5588.65	rs2066845		NOD2	NM_022162.2	c.2722G>T	p.Gly908Cys	missense_variant	MODERATE	0.000223368	55	0	33	1	0	0	0	0	0	1	0	1	0	0	1	0	0
16_50756540_G_C	16	50756540	G	C	5588.65	rs2066845		NOD2	NM_022162.2	c.2722G>C	p.Gly908Arg	missense_variant	MODERATE	0.0112578	2772	45	29.9	2	0	1	0	3	0	3	0	2	1	3	3	0	0
16_50741791_C_T	16	50741791	C	T	950.9	rs61755182		NOD2	NM_022162.2	c.566C>T	p.Thr189Met	missense_variant	MODERATE	0.00226176	557	2	21.8	2	0	0	0	0	0	2	0	2	0	0	2	0	0
16_50759450_G_A	16	50759450	G	A	627.3	rs104895457		NOD2	NM_022162.2	c.2933G>A	p.Gly978Glu	missense_variant	MODERATE	4.47365e-05	11	0	21.1	1	0	0	0	0	0	1	0	1	0	0	1	0	0
16_50745960_G_A	16	50745960	G	A	498.21	rs104895483		NOD2	NM_022162.2	c.2138G>A	p.Arg713His	missense_variant	MODERATE	0.000470791	115	2	21.1	0	0	0	0	1	0	0	0	0	0	1	0	0	0
16_50750505_G_A	16	50750505	G	A	578.23	rs61755272		NOD2	NM_022162.2	c.2470G>A	p.Asp824Asn	missense_variant	MODERATE	0.000260048	64	0	19.62	1	0	0	0	0	0	1	0	1	0	0	1	0	0
16_50744565_T_G	16	50744565	T	G	1515.25	rs104895423		NOD2	NM_022162.2	c.743T>G	p.Leu248Arg	missense_variant	MODERATE	0.00055649	137	2	18.8	0	0	0	0	1	0	0	0	0	0	1	0	0	0
16_50745929_C_T	16	50745929	C	T	2511.07	rs5743277		NOD2	NM_022162.2	c.2107C>T	p.Arg703Cys	missense_variant	MODERATE	0.00328799	803	2	17.53	2	0	0	0	2	0	2	0	2	0	2	2	0	0
16_50745926_C_T	16	50745926	C	T	11205.7	rs2066844		NOD2	NM_022162.2	c.2104C>T	p.Arg702Trp	missense_variant	MODERATE	0.0258763	6319	169	17.22	0	0	6	0	7	0	6	0	0	6	7	6	0	0
16_50746199_G_A	16	50746199	G	A	2774.32	rs104895444		NOD2	NM_022162.2	c.2377G>A	p.Val793Met	missense_variant	MODERATE	0.00113429	277	2	16.2	1	0	1	0	1	0	2	0	1	1	1	2	0	0
16_50745098_C_T	16	50745098	C	T	1800.21			NOD2	NM_022162.2	c.1276C>T	p.Arg426Cys	missense_variant	MODERATE	2.44049e-05	6	0	16.18	0	0	0	0	1	0	0	0	0	0	1	0	0	0
16_50744525_C_T	16	50744525	C	T	1081.91	rs104895422		NOD2	NM_022162.2	c.703C>T	p.Arg235Cys	missense_variant	MODERATE	0.000101527	25	0	14.41	1	0	0	0	1	0	1	0	1	0	1	1	0	0
16_50745273_A_C	16	50745273	A	C	37.23	rs201712814		NOD2	NM_022162.2	c.1451A>C	p.His484Pro	missense_variant	MODERATE	0.00616916	1490	0	14.08	1	0	0	0	0	0	1	0	1	0	0	1	0	0
16_50757264_C_G	16	50757264	C	G	377.21			NOD2	NM_022162.2	c.2851C>G	p.Leu951Val	missense_variant	MODERATE	1e-06	0	0	12.56	1	0	0	0	0	0	1	0	1	0	0	1	0	0
16_50745012_C_T	16	50745012	C	T	823.21	rs150078153		NOD2	NM_022162.2	c.1190C>T	p.Pro397Leu	missense_variant	MODERATE	0.000158408	39	0	12.16	1	0	0	0	0	0	1	0	1	0	0	1	0	0
16_50745114_C_T	16	50745114	C	T	461.21	rs104895431		NOD2	NM_022162.2	c.1292C>T	p.Ser431Leu	missense_variant	MODERATE	0.000968921	238	2	12.03	0	0	1	0	0	0	1	0	0	1	0	1	0	0
16_50750842_A_G	16	50750842	A	G	1079.9	rs104895447		NOD2	NM_022162.2	c.2587A>G	p.Met863Val	missense_variant	MODERATE	0.00133186	328	5	9.851	0	0	0	0	2	0	0	0	0	0	2	0	0	0
16_50745117_C_T	16	50745117	C	T	2802.21	rs2076754		NOD2	NM_022162.2	c.1295C>T	p.Ala432Val	missense_variant	MODERATE	0.00016699	41	0	9.843	1	0	0	0	0	0	1	0	1	0	0	1	0	0
16_50745143_G_A	16	50745143	G	A	835.21	rs104895432		NOD2	NM_022162.2	c.1321G>A	p.Glu441Lys	missense_variant	MODERATE	0.000301785	74	0	9.48	0	0	0	0	1	0	0	0	0	0	1	0	0	0
16_50744688_A_G	16	50744688	A	G	3650.02	rs5743271		NOD2	NM_022162.2	c.866A>G	p.Asn289Ser	missense_variant	MODERATE	0.00437665	1076	7	8.903	0	0	3	0	1	0	3	0	0	3	1	3	0	0
16_50746194_G_A	16	50746194	G	A	4792.32	rs104895464		NOD2	NM_022162.2	c.2372G>A	p.Arg791Gln	missense_variant	MODERATE	0.00156343	382	1	4.284	0	0	1	0	2	0	1	0	0	1	2	1	0	0
12_100926308_T_C	12	100926308	T	C	2205.24	rs61755050		NR1H4	NM_001206993.1	c.548T>C	p.Met183Thr	missense_variant	MODERATE	0.00374816	923	2	25	1	0	2	0	3	0	3	0	1	2	3	3	0	0
10_79741230_C_T	10	79741230	C	T	730.21			POLR3A	NM_007055.3	c.3847G>A	p.Asp1283Asn	missense_variant	MODERATE	8.12566e-06	2	0	35	0	0	1	0	0	0	1	0	0	1	0	1	0	0
10_79769710_C_T	10	79769710	C	T	546.21			POLR3A	NM_007055.3	c.1682G>A	p.Arg561Gln	missense_variant	MODERATE	8.12301e-06	2	0	35	0	0	1	0	0	0	1	0	0	1	0	1	0	0
10_79767484_C_G	10	79767484	C	G	145.05	rs202145420		POLR3A	NM_007055.3	c.2050G>C	p.Ala684Pro	missense_variant	MODERATE	0.0146169	3020	0	34	2	0	0	0	0	0	2	0	2	0	0	2	0	0
10_79742025_C_T	10	79742025	C	T	929.21	rs143679064		POLR3A	NM_007055.3	c.3646G>A	p.Glu1216Lys	missense_variant	MODERATE	3.25124e-05	8	0	25.5	0	0	0	0	1	0	0	0	0	0	1	0	0	0
10_79769647_C_A	10	79769647	C	A	7259.07	rs34588967	rs34588967	POLR3A	NM_007055.3	c.1745G>T	p.Arg582Leu	missense_variant	MODERATE	0.00857644	2112	8	25.2	2	0	2	0	5	0	4	0	2	2	5	4	0	0
10_79770247_T_G	10	79770247	T	G	814.21			POLR3A	NM_007055.3	c.1624A>C	p.Ile542Leu	missense_variant	MODERATE	1e-06	0	0	25.2	1	0	0	0	0	0	1	0	1	0	0	1	0	0
10_79745740_G_A	10	79745740	G	A	504.27			POLR3A	NM_007055.3	c.2992C>T	p.Arg998Cys	missense_variant	MODERATE	8.12361e-06	2	0	25.1	0	0	1	0	0	0	1	0	0	1	0	1	0	0
10_79769663_C_T	10	79769663	C	T	464.21	rs151084236		POLR3A	NM_007055.3	c.1729G>A	p.Glu577Lys	missense_variant	MODERATE	0.000483233	119	0	24	0	0	1	0	0	0	1	0	0	1	0	1	0	0
10_79745739_C_T	10	79745739	C	T	822.12	rs139665002		POLR3A	NM_007055.3	c.2993G>A	p.Arg998His	missense_variant	MODERATE	0.000138115	34	0	22.7	0	0	1	0	1	0	1	0	0	1	1	1	0	0
10_79753041_T_G	10	79753041	T	G	462.22			POLR3A	NM_007055.3	c.2701A>C	p.Ile901Leu	missense_variant	MODERATE	1e-06	0	0	22.6	0	0	1	0	0	0	1	0	0	1	0	1	0	0
10_79764601_T_C	10	79764601	T	C	402.2			POLR3A	NM_007055.3	c.2120A>G	p.Gln707Arg	missense_variant	MODERATE	4.06088e-06	1	0	22.6	0	0	1	0	0	0	1	0	0	1	0	1	0	0
10_79745881_T_C	10	79745881	T	C	4264.34	rs146253630		POLR3A	NM_007055.3	c.2938A>G	p.Ile980Val	missense_variant	MODERATE	0.006125	1508	10	21.3	2	0	3	0	1	0	5	0	2	3	1	5	0	0
8_99161077_C_T	8	99161077	C	T	474.23			POP1	NM_001145860.1	c.1745C>T	p.Pro582Leu	missense_variant	MODERATE	1e-06	0	0	33	0	0	1	0	0	0	1	0	0	1	0	1	0	0
8_99139936_G_C	8	99139936	G	C	555.21	rs150709391		POP1	NM_001145860.1	c.256G>C	p.Gly86Arg	missense_variant	MODERATE	0.00041422	102	0	28.1	0	0	0	0	1	0	0	0	0	0	1	0	0	0
8_99148911_A_G	8	99148911	A	G	512.23	rs150324095		POP1	NM_001145860.1	c.1213A>G	p.Arg405Gly	missense_variant	MODERATE	4.87773e-05	12	0	22.7	0	0	1	0	0	0	1	0	0	1	0	1	0	0
8_99170035_C_T	8	99170035	C	T	890.21			POP1	NM_001145860.1	c.2611C>T	p.Pro871Ser	missense_variant	MODERATE	1.62541e-05	4	0	22.4	0	0	0	0	1	0	0	0	0	0	1	0	0	0
8_99161164_G_A	8	99161164	G	A	335.22			POP1	NM_001145860.1	c.1832G>A	p.Arg611Gln	missense_variant	MODERATE	4.06951e-06	1	0	18.03	0	0	0	0	1	0	0	0	0	0	1	0	0	0
8_99170404_C_G	8	99170404	C	G	33785.9	rs17856355		POP1	NM_001145860.1	c.2980C>G	p.Leu994Val	missense_variant	MODERATE	0.0372818	9021	230	16.54	9	0	7	2	12	2	16	2	9	9	14	18	0	0
8_99170282_C_T	8	99170282	C	T	504.37			POP1	NM_001145860.1	c.2858C>T	p.Pro953Leu	missense_variant	MODERATE	1.65036e-05	4	0	15.54	1	0	0	0	0	0	1	0	1	0	0	1	0	0
18_12794395_C_T	18	12794395	C	T	783.22			PTPN2	NM_002828.3	c.1130G>A	p.Arg377Gln	missense_variant	MODERATE	1e-06	0	0	27.2	0	0	1	0	0	0	1	0	0	1	0	1	0	0
1_114380656_G_C	1	114380656	G	C	2777.02	rs72650672		PTPN22	NM_015967.5	c.1366C>G	p.Gln456Glu	missense_variant	MODERATE	0.00177315	436	0	22.4	1	0	2	0	1	0	3	0	1	2	1	3	0	0
1_114399219_G_A	1	114399219	G	A	1133.23			PTPN22	NM_015967.5	c.431C>T	p.Ala144Val	missense_variant	MODERATE	1e-06	0	0	22.1	1	0	0	0	0	0	1	0	1	0	0	1	0	0
1_114372214_C_G	1	114372214	C	G	2035.99	rs56048322		PTPN22	NM_015967.5	c.2250G>C	p.Lys750Asn	missense_variant&splice_region_variant	MODERATE	0.00595808	1395	9	21.9	2	0	2	0	3	0	4	0	2	2	3	4	0	0
1_114394689_C_T	1	114394689	C	T	6401.34	rs33996649		PTPN22	NM_015967.5	c.788G>A	p.Arg263Gln	missense_variant	MODERATE	0.0171961	4227	59	21.1	2	0	1	2	5	0	3	2	2	3	5	5	0	0
1_114357579_C_T	1	114357579	C	T	67.34			PTPN22	NM_015967.5	c.2372G>A	p.Arg791His	missense_variant	MODERATE	2.07805e-05	5	0	17.36	0	0	0	0	1	0	0	0	0	0	1	0	0	0
1_114380914_G_T	1	114380914	G	T	541.29	rs72650671		PTPN22	NM_015967.5	c.1108C>A	p.His370Asn	missense_variant	MODERATE	0.00220666	542	1	8.109	0	0	0	0	1	0	0	0	0	0	1	0	0	0
12_7067197_A_G	12	7067197	A	G	767.21	rs200005925		PTPN6	NM_080549.3	c.1322A>G	p.Glu441Gly	missense_variant	MODERATE	1.62889e-05	4	0	25.5	0	0	0	0	1	0	0	0	0	0	1	0	0	0
12_7061280_G_A	12	7061280	G	A	410.26			PTPN6	NM_080549.3	c.266G>A	p.Arg89His	missense_variant	MODERATE	1.21846e-05	3	0	14.55	1	0	0	0	0	0	1	0	1	0	0	1	0	0
1_198718604_G_A	1	198718604	G	A	1493.07	rs145944629		PTPRC	NM_002838.4	c.2998G>A	p.Asp1000Asn	missense_variant	MODERATE	0.000192509	47	0	28.5	2	0	1	0	1	0	3	0	2	1	1	3	1	0
1_198701436_C_T	1	198701436	C	T	378.23			PTPRC	NM_002838.4	c.1982C>T	p.Pro661Leu	missense_variant	MODERATE	4.07834e-06	1	0	34	1	0	0	0	0	0	1	0	1	0	0	1	0	0
1_198665899_C_A	1	198665899	C	A	340.06			PTPRC	NM_002838.4	c.159C>A	p.His53Gln	missense_variant	MODERATE	1e-06	0	0	22.9	0	0	1	0	0	0	1	0	0	1	0	1	0	0
1_198668761_G_C	1	198668761	G	C	9880.54	rs41269905		PTPRC	NM_002838.4	c.367G>C	p.Asp123His	missense_variant	MODERATE	0.0149651	3684	57	8.228	2	0	3	0	7	0	5	0	2	3	7	5	0	0
1_198725155_A_C	1	198725155	A	C	809.22			PTPRC	NM_002838.4	c.3766A>C	p.Lys1256Gln	missense_variant	MODERATE	1e-06	0	0	4.295	0	0	0	0	1	0	0	0	0	0	1	0	0	0
1_198668815_G_C	1	198668815	G	C	1000.22	rs200531350		PTPRC	NM_002838.4	c.421G>C	p.Gly141Arg	missense_variant	MODERATE	7.72063e-05	19	0	2.121	0	0	0	0	1	0	0	0	0	0	1	0	0	0
1_198677352_C_T	1	198677352	C	T	548.94	rs148025707		PTPRC	NM_002838.4	c.995C>T	p.Thr332Ile	missense_variant	MODERATE	0.000447719	110	0	0.002	0	0	1	0	1	0	1	0	0	1	1	1	0	0
1_198691595_T_A	1	198691595	T	A	2059.38	rs12136658		PTPRC	NM_002838.4	c.1710T>A	p.His570Gln	missense_variant	MODERATE	0.0147454	3126	48	0.002	2	0	3	0	5	0	5	0	2	3	5	5	0	0
1_198671653_A_G	1	198671653	A	G	1729.32	rs4915154		PTPRC	NM_002838.4	c.577A>G	p.Thr193Ala	missense_variant	MODERATE	0.0424664	10457	690	0.001	0	0	1	0	2	0	1	0	0	1	2	1	0	0
1_198676063_A_C	1	198676063	A	C	3247.98	rs2230606		PTPRC	NM_002838.4	c.886A>C	p.Ile296Leu	missense_variant	MODERATE	0.0176342	4339	73	0.001	2	0	3	0	6	0	5	0	2	3	6	5	0	0
16_31213083_G_C	16	31213083	G	C	312.25			PYCARD	NM_013258.4	c.411C>G	p.Tyr137*	stop_gained	HIGH	4.91896e-05	12	0	3.804	0	0	1	0	0	0	1	0	0	1	0	1	0	0
3_191179127_T_C	3	191179127	T	C	204.23			PYDC2	NM_001083308.1	c.176T>C	p.Phe59Ser	missense_variant	MODERATE	8.0598e-05	19	0	16.4	1	0	0	0	0	0	1	0	1	0	0	1	0	0
3_191179177_T_G	3	191179177	T	G	834.25	rs199836684		PYDC2	NM_001083308.1	c.226T>G	p.Phe76Val	missense_variant	MODERATE	0.000756356	186	0	14.81	0	0	1	0	0	0	1	0	0	1	0	1	0	0
8_90782096_C_T	8	90782096	C	T	661.16			RIPK2	NM_003821.5	c.580C>T	p.Pro194Ser	missense_variant	MODERATE	1e-06	0	0	32	2	0	0	0	0	0	2	0	2	0	0	2	1	0
8_90775193_A_G	8	90775193	A	G	358.77	rs200818100		RIPK2	NM_003821.5	c.310A>G	p.Asn104Asp	missense_variant	MODERATE	0.000484082	103	0	22	0	0	1	0	0	0	1	0	0	1	0	1	0	0
1_28595709_C_T	1	28595709	C	T	3174.23	rs146389695		SESN2	NM_031459.4	c.106C>T	p.Arg36Trp	missense_variant	MODERATE	0.00374016	915	4	23.5	0	0	1	0	4	0	1	0	0	1	4	1	0	0
1_28595751_G_A	1	28595751	G	A	57.38	rs148732943		SESN2	NM_031459.4	c.148G>A	p.Val50Met	missense_variant	MODERATE	0.000464089	113	1	22.7	0	0	1	0	0	0	1	0	0	1	0	1	0	0
1_28605648_G_C	1	28605648	G	C	430.28			SESN2	NM_031459.4	c.1252G>C	p.Glu418Gln	missense_variant	MODERATE	4.06101e-05	10	0	17.87	0	0	1	0	0	0	1	0	0	1	0	1	0	0
1_28599236_C_T	1	28599236	C	T	3239.53	rs61741544		SESN2	NM_031459.4	c.682C>T	p.Pro228Ser	missense_variant	MODERATE	0.00122892	302	1	17.14	1	0	1	0	0	0	2	0	1	1	0	2	0	0
19_39379770_C_T	19	39379770	C	T	10100	rs144373891		SIRT2	NM_012237.3	c.458G>A	p.Arg153His	missense_variant	MODERATE	0.00868278	2129	19	34	2	0	5	2	3	0	7	2	2	7	3	9	1	0
19_39380575_G_A	19	39380575	G	A	1222.23			SIRT2	NM_012237.3	c.295C>T	p.Pro99Ser	missense_variant	MODERATE	4.06055e-06	1	0	25.7	0	0	1	0	0	0	1	0	0	1	0	1	0	0
19_39371539_T_C	19	39371539	T	C	40.26			SIRT2	NM_012237.3	c.748-2A>G		splice_acceptor_variant&intron_variant	HIGH	1e-06	0	0	20.6	0	0	1	0	0	0	1	0	0	1	0	1	0	0
19_39371333_C_G	19	39371333	C	G	1581.85			SIRT2	NM_012237.3	c.868G>C	p.Ala290Pro	missense_variant	MODERATE	4.55597e-06	1	0	14.9	1	0	0	0	0	0	1	0	1	0	0	1	0	0
19_39384148_T_A	19	39384148	T	A	3955.67	rs45535036		SIRT2	NM_012237.3	c.132A>T	p.Leu44Phe	missense_variant	MODERATE	0.00646273	1587	14	12.31	1	0	2	0	1	0	3	0	1	2	1	3	0	0
5_179260613_AGG_-	5	179260613	AGG	-	862.2			SQSTM1	NM_003900.4	c.1001_1003delGAG	p.Gly334del	disruptive_inframe_deletion	MODERATE	5.68588e-05	14	0	NA	0	0	1	0	0	0	1	0	0	1	0	1	0	0
5_179252184_A_G	5	179252184	A	G	521.22	rs11548633		SQSTM1	NM_003900.4	c.712A>G	p.Lys238Glu	missense_variant	MODERATE	0.00279048	687	7	24.1	0	0	1	0	0	0	1	0	0	1	0	1	0	0
5_179248016_G_T	5	179248016	G	T	34.48			SQSTM1	NM_003900.4	c.80G>T	p.Cys27Phe	missense_variant	MODERATE	1e-06	0	0	17.22	1	0	0	0	0	0	1	0	1	0	0	1	0	0
5_179260049_G_A	5	179260049	G	A	939.24			SQSTM1	NM_003900.4	c.772G>A	p.Asp258Asn	missense_variant	MODERATE	1.21837e-05	3	0	15.99	0	0	0	0	1	0	0	0	0	0	1	0	0	0
5_179251013_G_A	5	179251013	G	A	906.22	rs145056421		SQSTM1	NM_003900.4	c.457G>A	p.Val153Ile	missense_variant	MODERATE	0.000272205	67	0	13.2	0	0	0	0	1	0	0	0	0	0	1	0	0	0
5_179260099_G_C	5	179260099	G	C	9605.71	rs55793208		SQSTM1	NM_003900.4	c.822G>C	p.Glu274Asp	missense_variant	MODERATE	0.0178924	4406	58	3.426	2	0	6	0	6	0	8	0	2	6	6	8	0	0
2_191854348_A_G	2	191854348	A	G	112.26			STAT1	NM_007315.3	c.1090T>C	p.Phe364Leu	missense_variant	MODERATE	0.000121495	27	0	21.5	1	0	0	0	0	0	1	0	1	0	0	1	0	0
2_191859812_T_C	2	191859812	T	C	480.22			STAT1	NM_007315.3	c.919A>G	p.Ser307Gly	missense_variant	MODERATE	1e-06	0	0	14.95	1	0	0	0	0	0	1	0	1	0	0	1	0	0
2_191859935_C_T	2	191859935	C	T	1378.85	rs41473544		STAT1	NM_007315.3	c.796G>A	p.Val266Ile	missense_variant	MODERATE	0.00238467	587	3	10.45	1	0	0	0	1	0	1	0	1	0	1	1	0	0
12_56737251_C_A	12	56737251	C	A	3273.64	rs2229363		STAT2	NM_005419.3	c.2478G>T	p.Gln826His	missense_variant	MODERATE	0.0079318	1953	12	11.64	1	0	2	0	4	0	3	0	1	2	4	3	0	0
12_56742818_G_C	12	56742818	G	C	1528			STAT2	NM_005419.3	c.1466C>G	p.Pro489Arg	missense_variant	MODERATE	0.00018772	46	0	8.327	1	0	0	0	1	0	1	0	1	0	1	1	0	0
12_56737256_C_A	12	56737256	C	A	10847.5	rs61754170		STAT2	NM_005419.3	c.2473G>T	p.Gly825Cys	missense_variant	MODERATE	0.0166034	4088	65	7.365	6	0	6	0	2	0	12	0	6	6	2	12	0	0
12_56737244_C_T	12	56737244	C	T	804.26	rs144221064		STAT2	NM_005419.3	c.2485G>A	p.Val829Met	missense_variant	MODERATE	1.62452e-05	4	0	0.843	1	0	0	0	0	0	1	0	1	0	0	1	0	0
12_64891037_G_C	12	64891037	G	C	674.1	rs144370662		TBK1	NM_013254.3	c.1957G>C	p.Glu653Gln	missense_variant&splice_region_variant	MODERATE	0.000254143	56	0	18.96	2	0	0	0	0	0	2	0	2	0	0	2	1	0
12_64882317_T_C	12	64882317	T	C	4870.99	rs35635889		TBK1	NM_013254.3	c.1391T>C	p.Val464Ala	missense_variant	MODERATE	0.0135624	3223	39	22.4	3	0	3	0	6	0	6	0	3	3	6	6	0	0
12_64883834_A_G	12	64883834	A	G	284.48			TBK1	NM_013254.3	c.1456A>G	p.Met486Val	missense_variant	MODERATE	4.13377e-06	1	0	17.99	1	0	0	0	0	0	1	0	1	0	0	1	0	0
19_4816670_G_C	19	4816670	G	C	1544.95	rs148925210		TICAM1	NM_182919.3	c.1720C>G	p.Leu574Val	missense_variant	MODERATE	0.000138118	34	0	0.001	2	0	0	0	0	0	2	0	2	0	0	2	1	0
19_4817289_AGG_-	19	4817289	AGG	-	61872.4			TICAM1	NM_182919.3	c.1099_1101delCCT	p.Pro367del	inframe_deletion	MODERATE	0.000703776	170	0	NA	2	0	0	0	5	0	2	0	2	0	5	2	0	0
19_4817289_-_AGGAGG	19	4817289	-	AGGAGG	61872.4			TICAM1	NM_182919.3	c.1093_1098dupCCTCCT	p.Pro365_Pro366dup	inframe_insertion	MODERATE	0.000269091	65	0	NA	1	0	0	0	1	0	1	0	1	0	1	1	0	0
19_4817911_G_A	19	4817911	G	A	3061.6	rs145148929		TICAM1	NM_182919.3	c.479C>T	p.Ser160Phe	missense_variant	MODERATE	0.00219046	534	1	23.6	1	0	1	0	0	0	2	0	1	1	0	2	0	0
19_4817690_G_A	19	4817690	G	A	1002.56	rs200697470		TICAM1	NM_182919.3	c.700C>T	p.Pro234Ser	missense_variant	MODERATE	0.000675923	148	0	21.6	0	0	0	0	1	0	0	0	0	0	1	0	0	0
19_4817920_G_A	19	4817920	G	A	1109.25			TICAM1	NM_182919.3	c.470C>T	p.Thr157Met	missense_variant	MODERATE	7.79014e-05	19	0	20.9	0	0	1	0	0	0	1	0	0	1	0	1	0	0
19_4816340_C_T	19	4816340	C	T	155.46	rs376421303		TICAM1	NM_182919.3	c.2050G>A	p.Ala684Thr	missense_variant	MODERATE	1.41125e-05	3	0	15.88	0	0	0	0	2	0	0	0	0	0	2	0	0	0
19_4817852_G_A	19	4817852	G	A	1831.15	rs141394423		TICAM1	NM_182919.3	c.538C>T	p.Arg180Cys	missense_variant	MODERATE	0.000933052	225	0	11.32	0	0	1	0	0	0	1	0	0	1	0	1	0	0
19_4816829_C_T	19	4816829	C	T	3748.23	rs150740529		TICAM1	NM_182919.3	c.1561G>A	p.Ala521Thr	missense_variant	MODERATE	0.00166325	407	0	8.626	0	0	0	0	1	0	0	0	0	0	1	0	0	0
19_4816688_C_T	19	4816688	C	T	4758.05	rs143679494		TICAM1	NM_182919.3	c.1702G>A	p.Ala568Thr	missense_variant	MODERATE	0.00296683	730	4	8.191	1	0	1	0	1	0	2	0	1	1	1	2	0	0
19_4818152_C_T	19	4818152	C	T	2184.33	rs199816697		TICAM1	NM_182919.3	c.238G>A	p.Val80Met	missense_variant	MODERATE	0.000632117	150	0	7.708	1	0	0	0	0	0	1	0	1	0	0	1	0	0
19_4817296_G_C	19	4817296	G	C	645.27			TICAM1	NM_182919.3	c.1094C>G	p.Pro365Arg	missense_variant	MODERATE	2.03623e-05	5	0	0.006	1	0	0	0	0	0	1	0	1	0	0	1	0	0
19_4818383_A_C	19	4818383	A	C	975.65			TICAM1	NM_182919.3	c.7T>G	p.Cys3Gly	missense_variant	MODERATE	4.47323e-06	1	0	0.001	1	0	0	0	0	0	1	0	1	0	0	1	0	0
5_138857099_G_A	5	138857099	G	A	227.65			TMEM173	NM_198282.2	c.761C>T	p.Ala254Val	missense_variant&splice_region_variant	MODERATE	2.45274e-05	6	0	7.563	0	0	0	0	1	0	0	0	0	0	1	0	0	0
5_138858043_G_A	5	138858043	G	A	210.45	rs150384595		TMEM173	NM_198282.2	c.571C>T	p.Arg191Trp	missense_variant	MODERATE	0.000410179	101	0	4.922	0	0	0	0	1	0	0	0	0	0	1	0	0	0
6_30075877_G_C	6	30075877	G	C	152.39	rs143752017		TRIM31	NM_007028.3	c.836C>G	p.Ala279Gly	missense_variant	MODERATE	0.000730078	176	1	16.39	0	0	0	0	1	0	0	0	0	0	1	0	0	0
6_30080582_T_C	6	30080582	T	C	459.23	rs17187910		TRIM31	NM_007028.3	c.1A>G	p.Met1?	start_lost	HIGH	0.000879814	202	1	13.21	0	0	0	0	1	0	0	0	0	0	1	0	0	0
6_30073004_T_A	6	30073004	T	A	597.31	rs142316069		TRIM31	NM_007028.3	c.899A>T	p.Asp300Val	missense_variant	MODERATE	0.000630496	152	1	8.095	0	0	1	0	1	0	1	0	0	1	1	1	0	0
6_30071363_C_A	6	30071363	C	A	491.86	rs146885411		TRIM31	NM_007028.3	c.1228G>T	p.Glu410*	stop_gained	HIGH	0.00392342	946	5	7.84	1	0	0	0	0	0	1	0	1	0	0	1	0	0
6_30080405_C_T	6	30080405	C	T	517.4	rs143020056		TRIM31	NM_007028.3	c.178G>A	p.Val60Ile	missense_variant	MODERATE	0.0209821	5054	309	4.391	0	0	1	0	2	0	1	0	0	1	2	1	0	0
6_30080565_A_C	6	30080565	A	C	584.66	rs61758092		TRIM31	NM_007028.3	c.18T>G	p.Phe6Leu	missense_variant	MODERATE	0.00346432	822	8	0.8	0	0	1	0	0	0	1	0	0	1	0	1	0	0
19_10468708_C_A	19	10468708	C	A	511.22	rs201335603		TYK2	NM_003331.4	c.2282G>T	p.Gly761Val	missense_variant	MODERATE	0.000302139	74	1	29.4	0	0	1	0	0	0	1	0	0	1	0	1	0	0
19_10479064_G_A	19	10479064	G	A	289.21	rs150861764		TYK2	NM_003331.4	c.224C>T	p.Ala75Val	missense_variant	MODERATE	8.12117e-06	2	0	25.3	1	0	0	0	0	0	1	0	1	0	0	1	0	0
19_10468793_C_T	19	10468793	C	T	55.33			TYK2	NM_003331.4	c.2197G>A	p.Gly733Ser	missense_variant	MODERATE	4.21014e-06	1	0	25	0	0	1	0	0	0	1	0	0	1	0	1	0	0
19_10468477_T_A	19	10468477	T	A	676.23	rs371070470		TYK2	NM_003331.4	c.2429A>T	p.Asp810Val	missense_variant	MODERATE	7.76994e-05	19	0	24.8	0	0	0	0	1	0	0	0	0	0	1	0	0	0
19_10469919_G_A	19	10469919	G	A	1768.48	rs55882956		TYK2	NM_003331.4	c.2107C>T	p.Arg703Trp	missense_variant	MODERATE	0.00705847	1710	19	24.7	0	0	1	0	2	0	1	0	0	1	2	1	0	0
19_10472988_C_T	19	10472988	C	T	1528.22			TYK2	NM_003331.4	c.1621G>A	p.Gly541Arg	missense_variant	MODERATE	6.91209e-05	17	0	24.1	0	0	1	0	0	0	1	0	0	1	0	1	0	0
19_10488926_C_T	19	10488926	C	T	4557.75	rs55762744		TYK2	NM_003331.4	c.157G>A	p.Ala53Thr	missense_variant	MODERATE	0.00742798	1824	11	24	1	0	2	0	2	0	3	0	1	2	2	3	0	0
19_10475315_G_A	19	10475315	G	A	978.23	rs147991080		TYK2	NM_003331.4	c.1342C>T	p.Arg448Trp	missense_variant	MODERATE	0.000110177	27	0	23.4	1	0	0	0	0	0	1	0	1	0	0	1	0	0
19_10468526_C_T	19	10468526	C	T	2995.92			TYK2	NM_003331.4	c.2380G>A	p.Ala794Thr	missense_variant	MODERATE	1e-06	0	0	23.1	1	0	0	0	1	0	1	0	1	0	1	1	0	0
19_10461586_T_C	19	10461586	T	C	3967.69	rs55886939		TYK2	NM_003331.4	c.3488A>G	p.Glu1163Gly	missense_variant	MODERATE	0.00602194	1483	28	22	2	0	2	0	0	0	4	0	2	2	0	4	0	0
19_10464843_G_A	19	10464843	G	A	1290.42	rs35018800		TYK2	NM_003331.4	c.2783C>T	p.Ala928Val	missense_variant	MODERATE	0.00464202	1141	8	21.7	1	0	0	0	1	0	1	0	1	0	1	1	0	0
19_10477132_C_T	19	10477132	C	T	1118.27	rs12720263		TYK2	NM_003331.4	c.590G>A	p.Arg197His	missense_variant	MODERATE	0.0022096	544	9	5.828	0	0	1	0	0	0	1	0	0	1	0	1	0	0
12_132396530_C_T	12	132396530	C	T	1725.22			ULK1	NM_003565.2	c.992C>T	p.Pro331Leu	missense_variant	MODERATE	8.15096e-06	2	0	25.7	0	0	0	0	1	0	0	0	0	0	1	0	0	0
12_132401007_G_A	12	132401007	G	A	1410.33			ULK1	NM_003565.2	c.1943G>A	p.Arg648Gln	missense_variant	MODERATE	2.45555e-05	6	0	19.18	0	0	0	0	1	0	0	0	0	0	1	0	0	0
12_132400547_C_G	12	132400547	C	G	629.27	rs148651967		ULK1	NM_003565.2	c.1721C>G	p.Pro574Arg	missense_variant	MODERATE	0.00151445	366	1	17.73	0	0	1	0	0	0	1	0	0	1	0	1	0	0
12_132400624_C_T	12	132400624	C	T	791.93	rs147660552		ULK1	NM_003565.2	c.1798C>T	p.Arg600Trp	missense_variant	MODERATE	0.000228616	55	0	17.05	0	0	1	0	1	0	1	0	0	1	1	1	0	0
12_132401602_A_T	12	132401602	A	T	257.77			ULK1	NM_003565.2	c.2177A>T	p.Glu726Val	missense_variant	MODERATE	1e-06	0	0	16.38	0	0	1	0	0	0	1	0	0	1	0	1	0	0
12_132401539_C_T	12	132401539	C	T	4957.01	rs145279005		ULK1	NM_003565.2	c.2114C>T	p.Ala705Val	missense_variant	MODERATE	0.00185375	452	2	15.56	0	0	2	0	0	0	2	0	0	2	0	2	0	0
12_132401575_C_T	12	132401575	C	T	285.32	rs200524201		ULK1	NM_003565.2	c.2150C>T	p.Thr717Met	missense_variant	MODERATE	0.000306953	68	2	12.62	1	0	0	0	0	0	1	0	1	0	0	1	0	0
12_132401058_C_T	12	132401058	C	T	1756.72	rs55815560		ULK1	NM_003565.2	c.1994C>T	p.Ser665Leu	missense_variant	MODERATE	0.00172039	420	2	11.69	0	0	2	0	1	0	2	0	0	2	1	2	0	0
12_132399687_C_T	12	132399687	C	T	2753.81	rs12827141		ULK1	NM_003565.2	c.1433C>T	p.Pro478Leu	missense_variant	MODERATE	0.00620645	1450	10	10.41	1	0	1	0	3	0	2	0	1	1	3	2	0	0
12_132394378_C_T	12	132394378	C	T	365.29	rs145451295		ULK1	NM_003565.2	c.725C>T	p.Thr242Ile	missense_variant&splice_region_variant	MODERATE	0.00205693	494	3	8.732	0	0	0	0	1	0	0	0	0	0	1	0	0	0
12_132399004_C_G	12	132399004	C	G	4311.27	rs74749868		ULK1	NM_003565.2	c.1355C>G	p.Thr452Ser	missense_variant	MODERATE	0.00862806	2098	18	2.459	2	0	1	0	5	0	3	0	2	1	5	3	0	0
20_56195349_C_T	20	56195349	C	T	8368.17	rs45521631		ZBP1	NM_030776.2	c.3G>A	p.Met1?	start_lost	HIGH	0.0141821	3042	32	13.4	6	0	5	0	4	0	11	0	6	5	4	11	1	0
20_56191387_C_A	20	56191387	C	A	4877.76	rs34917164		ZBP1	NM_030776.2	c.172G>T	p.Val58Phe	missense_variant	MODERATE	0.00533971	1315	5	22.7	1	0	1	0	3	0	2	0	1	1	3	2	0	0
20_56188230_G_A	20	56188230	G	A	1311.23			ZBP1	NM_030776.2	c.659C>T	p.Ser220Phe	missense_variant	MODERATE	2.43645e-05	6	0	13.76	1	0	0	0	0	0	1	0	1	0	0	1	0	0
20_56191351_C_T	20	56191351	C	T	520.23	rs34964609		ZBP1	NM_030776.2	c.208G>A	p.Gly70Arg	missense_variant	MODERATE	0.00263179	648	9	13.53	0	0	0	0	1	0	0	0	0	0	1	0	0	0
20_56188219_C_T	20	56188219	C	T	5557.44	rs41304401		ZBP1	NM_030776.2	c.670G>A	p.Gly224Ser	missense_variant&splice_region_variant	MODERATE	0.00831817	2048	23	8.309	2	0	1	0	2	0	3	0	2	1	2	3	0	0
20_56195324_T_C	20	56195324	T	C	1719.22	rs373910554		ZBP1	NM_030776.2	c.28A>G	p.Arg10Gly	missense_variant	MODERATE	3.7769e-05	8	0	2.24	0	0	1	0	2	0	1	0	0	1	2	1	0	0
20_56186906_G_A	20	56186906	G	A	643.9			ZBP1	NM_030776.2	c.751C>T	p.Pro251Ser	missense_variant	MODERATE	4.72014e-06	1	0	0.001	0	0	0	0	1	0	0	0	0	0	1	0	0	0
																									TOTAL	282	320	429	602			Total number of alleles per cohort
																									COHORT_FREQ	3.27907	3.59551	2.97917	3.44			Allele frequency given the cohort sizes of MSFAM: n=87, MSS: n=89, CTRL: n=144
The variants below were removed from the dataset before the statistical analysis as their manual inspection in the IGV demonstrated less than perfect alignment of variant containing reads
5_179248042_G_C	5	179248042	G	C	119.59			SQSTM1	NM_003900.4	c.106G>C	p.Glu36Gln	missense_variant	MODERATE	1e-06	0	0	11.56	1	0	1	0	0	0	2	0	1	1	0	2	1	0
6_44221265_C_A	6	44221265	C	A	158.56	rs200104342		HSP90AB1	NM_001271969.1	c.2105C>A	p.Ala702Asp	missense_variant	MODERATE	6.60115e-05	16	0	22.3	2	0	0	0	0	0	2	0	2	0	0	2	1	0
6_44221262_A_G	6	44221262	A	G	87.73	rs201760495		HSP90AB1	NM_001271969.1	c.2102A>G	p.Asn701Ser	missense_variant	MODERATE	6.18297e-05	15	0	22.2	2	0	0	0	0	0	2	0	2	0	0	2	1	0
LEGEND
Columns with grey headers represent variant annotations. "ID" are genome coordinates as “chr_coordinate_reference-allele_alternate-allele”. All annotations are based on hg19 genome reference
Columns with green headers represent the number of variant alleles discovered in each cohort
In light green the number of variant alleles discovered in heterozygous and homozygous individuals is reported separately
In dark green the total number of variant alleles is reported
Columns "MS_enriched" and "pop_specific" designate MS enriched and populationally specific variants with "1", respectively
